# Supplementary material for: Next Generation MUT-MAP, a High-Sensitivity High-Throughput Microfluidics Chip-Based Mutation Analysis Panel
Source: PLoS One. 2014 Mar 21;9(3):e90761. doi: 10.1371/journal.pone.0090761 (PMC3962342; doi:10.1371/journal.pone.0090761)
Supplement: Table S2 — Cross-reactivity matrix for the newly added assays in FGFR3 , FLT3 , KIT , and MET . (XLSX) [file pone.0090761.s003.xlsx]

## Sheet: Supp Tables S2
	Tables S2
	Assays	Plasmid controls									Controls
		Fg_R248C	Fg_S249C	Fg_Y373C	Fg_G370C	Fg_S371C	Fg_G380R	Fg_K650E	Fg_K650M	Fg_G697C	gDNA	NTC
	Fg_ex6_WT	8.80664	16.6938	30	30	30	30	30	30	30	14.6961	30
	Fg_R248C	8.88873	25.8037	30	30	30	30	30	30	30	22.6514	30
	Fg_S249C	30	12.7607	30	30	30	30	30	30	30	30	30
	Fg_ex8_WT	30	30	8.0064	6.59123	6.59488	5.43456	30	30	30	10.7293	30
	Fg_Y373C	30	30	7.96036	17.9023	17.8356	15.5179	30	30	30	20.4429	30
	Fg_G370C	30	30	19.5284	7.21745	19.1278	17.7644	30	30	30	22.8499	30
	Fg_S371C	30	30	19.1343	17.7609	6.53678	16.9932	30	30	30	22.4403	30
	Fg_G380R	30	30	19.0242	17.7018	17.499	5.26686	30	30	30	21.7487	30
	Fg_ex13_WT	30	30	30	30	30	30	9.19537	9.29973	30	11.4054	30
	Fg_K650E	30	30	30	30	30	30	9.59816	22.6733	30	21.8719	30
	Fg_K650M	30	30	30	30	30	30	30	11.0618	30	30	30
	Fg_ex15_WT	30	30	30	30	30	30	30	30	8.18626	10.4915	30
	Fg_G697C	30	30	30	30	30	30	30	30	8.38423	22.273	30
	Assays	Plasmid controls				Controls
		Fl_D835H	Fl_D835Y	Fl_D835V	Fl_D835E	gDNA	NTC
	Fl_ex20_WT	9.7145	9.4723	10.0063	9.29144	10.5408	30
	Fl_D835H	9.72195	19.9317	30	30	26.006	30
	Fl_D835Y	20.7193	9.80025	30	26.64	24.815	30
	Fl_D835V	21.6134	22.619	10.9493	30	21.909	30
	Fl_D835E	23.473	22.7617	23.261	11.8877	24.3215	30
	Assays	Plasmid controls								Controls
		Ki_W557R	Ki_W557G	Ki_L576P	Ki_K642E	Ki_K654A	Ki_D816H	Ki_D816Y	Ki_D816V	gDNA	NTC
	Ki_ex11_WT	10.7723	11.2006	10.3348	30	22.5277	30	30	30	11.6329	30
	Ki_W557R	10.137	30	19.4262	30	30	30	30	30	19.633	30
	Ki_W557G	24.9974	12.0623	24.4808	30	23.7017	30	30	30	25.3311	30
	Ki_L576P	19.9803	20.9218	10.755	30	30	30	30	30	20.1008	30
	Ki_ex13_WT	30	25.5896	30	10.1126	8.94244	30	30	30	10.8143	30
	Ki_K642E	30	30	30	9.94845	18.6751	30	30	30	19.9197	30
	Ki_K654A	30	30	30	20.9221	11.065	30	30	30	20.3571	30
	Ki_ex17_WT	30	30	30	30	30	9.62661	9.82113	9.59456	10.4877	30
	Ki_D816H	30	30	30	30	30	9.99599	20.4291	30	30	30
	Ki_D816Y	30	30	30	30	30	23.0197	10.7465	30	24.9341	30
	Ki_D816V	30	30	30	30	30	21.1473	22.668	10.184	22.021	30
	Assays	Plasmid controls				Controls
		Me_N375S	Me_T1010I	Me_Y1248C	Me_Y1253D	gDNA	NTC
	Me_ex2_WT	8.85626	26.0555	25.7689	30	9.80348	30
	Me_N375S	9.52488	30	30	30	18.5386	30
	Me_ex14_WT	30	10.7923	30	30	10.5747	30
	Me_T1010I	30	11.6086	30	30	21.1743	30
	Me_ex19_WT	30	30	10.41	9.65231	10.7054	30
	Me_Y1248C	30	30	10.8988	20.5828	21.4728	30
	Me_Y1253D	30	30	30	10.6598	25.3397	30
